# Supplementary material for: Uncovering the clinical relevance of unclassified variants in DNA repair genes: a focus on BRCA negative Tunisian cancer families
Source: Front Genet. 2024 Jan 19;15:1327894. doi: 10.3389/fgene.2024.1327894 (PMC10834681; doi:10.3389/fgene.2024.1327894)
Supplement: Supplementary file 1 [file Table1.xlsx]

## Sheet: Table S1
Table S1. The full list of the 169 DNA repair genes
Gene List
ABRAXAS1
APEX1
APEX2
APLF
APTX
ATM
BARD1
BLM
BRCA1
BRCA2
BRIP1
C20orf196
CCNH
CDH1
CDK7
CETN2
CHEK2
CUL4A
CUL4B
DCLRE1C
DDB1
DDB2
DMC1
DNTT
EME1
EME2
EPCAM
ERCC1
ERCC2
ERCC3
ERCC4
ERCC5
ERCC6
ERCC8
EXO1
FAAP100
FAAP20
FAAP24
FAM35A
FANCA
FANCB
FANCC
FANCD2
FANCE
FANCF
FANCG
FANCI
FANCL
FANCM
FEN1
GEN1
GTF2E2
GTF2H1
GTF2H2
GTF2H3
GTF2H4
GTF2H5
HELQ
HFM1
HMCES
HMGB1
HUS1
LIG1
LIG3
LIG4
MBD4
MLH1
MLH3
MMS19
MNAT1
MPG
MRE11
MSH2
MSH3
MSH4
MSH5
MSH6
MUS81
MUTYH
NBN
NEIL1
NEIL2
NEIL3
NHEJ1
NTHL1
OGG1
PALB2
PARP1
PARP2
PARP3
PARP4
PAXIP1
PCNA
PDS5B
PMS1
PMS2
PNKP
POLB
POLD1
POLD2
POLD3
POLD4
POLE
POLE2
POLE3
POLE4
POLH
POLI
POLK
POLL
POLM
POLN
POLQ
PRKDC
PTEN
RAD23A
RAD23B
RAD50
RAD51
RAD51B
RAD51C
RAD51D
RAD52
RAD54B
RAD54L
RBBP8
RBX1
REV1
REV3L
RFC1
RFC2
RFC3
RFC4
RFC5
RPA1
RPA2
RPA3
RPA4
SEM1
SLX1A
SLX1B
SLX4
SMC5
SMC6
SMUG1
SPIDR
SSBP1
STK11
SWI5
SWSAP1
TDG
TOP3A
TOP3B
TP53
TRAPPC13
UBE2T
UNG
UVSSA
WRN
XAB2
XPA
XPC
XRCC1
XRCC2
XRCC3
XRCC4
XRCC5
XRCC6
ZSWIM7

## Sheet: Table S2
Table S1. Unclassified variants in DNA repair genes identified in the current study
Gene	cDNA change	Protein Change	Type	Consequence	rs ID	ClinVar	Frequency (GnomAD Exome)	Align GV-GD	RegulomeDB	TraP score	Varseak	HSF	SpliceAI Lookup	CADD	FATHMM_XF	FATHMM	LRT	MetaLR	MetaSVM	Mutation Taster	Mutation Assessor	Polyphen2	PROVEAN	SIFT	UMD
ATM	c.6115G>A	p.Glu2039Lys	Exonic	Non-Synonymous	rs864622251	Conflicting interpretations of pathogenicity​	0.000004	C55						26.2		T	D	T	T	D	M	D	D	D	Pathogenic
ATM	c.1516G>T	p.Gly506Cys	Exonic	Non-Synonymous	rs587779816	Conflicting interpretations of pathogenicity​	0.000040	C15						25.3		T	D	T	T	D	M	P	N	D	Pathogenic
BARD1	c.216-15_216-14del	-	Intronic	-	rs56130510	Conflicting interpretations of pathogenicity​	0.0636		6					.		.	.	.	.	.	.	.	.	.	NA
BLM	c.3254dupT	Arg1086Lysfs*7	Exonic	Frameshift	-	Not reported / Novel Mutation														D
BRCA2	c.3422C>T	p.Thr1141Ile	Exonic	Non-Synonymous	rs397507308	Uncertain significance​	0.000004	C0														B		T
BRCA2	c.68-7del	-	splicing	-	rs276174878	Conflicting interpretations of pathogenicity​	6.638e-05		6		No splicing effect	.	No splicing effect
BRCA2	c.1909+22del	-	Intronic	-	rs276174816	Conflicting interpretations of pathogenicity​	0.0026		6
BRIP1	c.3459T>C	p.Asp1153=	Exonic	Synonymous	rs4987050	Conflicting interpretations of pathogenicity​				0.008				.	0.010065 (B)	.	.	.	.	.	.	.	.	.	Polymorphism
CHEK2	c.592+3A>T	-	splicing	-	rs587782849	Conflicting interpretations of pathogenicity​	0.000032		5		Loss of function for authentic Splice Site: Exon Skipping	Broken WT Donor Site : Most probably affecting splicing	High probability of Donor site loss	22
CHEK2	c.493_498delGAATA	p.Glu165_Tyr166del	Exonic	Inframe	-	Not reported / Novel Mutation	-
DDB2	c.1053T>C	p.Ile351=	Exonic	Synonymous	rs61741581	Conflicting interpretations of pathogenicity​	0.00020			0.001				.	0.005326 (B)	.	.	.	.	.	.	.	.	.	Polymorphism
ERCC1	c.*863T>C	-	3'UTR	-	rs3212989	Conflicting interpretations of pathogenicity​	0.00558		4	0.071						.	.	.	.	D	.	.	.	.	NA
ERCC3	c.2111C>T	p.Ser704Leu	Exonic	Non-Synonymous	rs4150521	Conflicting interpretations of pathogenicity​	0.002196	C65						24		T	D	T	T	D	M	P	D	D	Pathogenic
ERCC3	c.618C>T	p.Ala206=	Exonic	Synonymous	rs145830873	Conflicting interpretations of pathogenicity​	0.00020			0.005					0.004653 (B)	.	.	.	.	.	.	.	.	.	Polymorphism
FANCA	c.-42-96_-42-84dup		Upstream Variant	-	rs11275235	Uncertain significance​	0.3993		4							.	.	.	.	.	.	.	.	.	NA
FANCC	c.1156T>C	p.Ser386Pro	Exonic		rs41281202	Conflicting interpretations of pathogenicity​	0.000553	C65						25.4		T	N	T	T	D	M	D	D	D	Polymorphism
FANCF	c.*1338dup	-	3'UTR	-	rs45554234	Uncertain significance​	0.02915		5							.	.	.	.	.	.	.	.	.	NA
FANCG	c.366G>C	p.Trp122Cys	Exonic	Non-Synonymous	rs546023787	Conflicting interpretations of pathogenicity​	0.00080	C65						31		D	.	D	D	D	M	D	D	D	Pathogenic
FANCI	c.288+10C>T		splicing	-	rs370505986	Uncertain significance​	0.000171		6		No splicing effect	No splicing effect	No splicing effect			.	.	.	.	.	.	.	.	.	NA
FANCL	c.791-21dup	-	Intronic	-	rs374236117	Conflicting interpretations of pathogenicity​	0.05470		5							.	.	.	.	.	.	.	.	.	NA
FANCM	c.2452A>G	p.Ile818Val	Exonic	Non-Synonymous	rs199948045	Uncertain significance​	0.00060	C0								T	N	T	T	N	N	B	N	T	NA
MSH2	c.728G>A	p.Arg243Gln	Exonic	Non-Synonymous	rs63751455	Uncertain significance​	0.000016	C35								D	D	D	D	D	M	D	D	D	Probably pathogenic
MSH2	c.942+28_942+29del	-	Intronic	-	rs11309117	Conflicting interpretations of pathogenicity​	0.0897		6							.	.	.	.	.	.	.	.	.	NA
MSH3	c.181_182insCAGCGCCCC	p.A61delinsAAPP	Exonic	nonframeshift insertion	rs60484572	Uncertain significance​	0.0094									.	.	.	.	P	.	.	.	.	NA
MSH6	c.4002-11_4002-10del	-	Intronic	-	rs59056100	Conflicting interpretations of pathogenicity​	0.0693		3a							.	.	.	.	.	.	.	.	.	NA
MSH6	c.124C>T	p.Pro42Ser	Exonic	Non-Synonymous	rs34014629	Conflicting interpretations of pathogenicity​	0.00100	C0								D	N	T	T	N	N	B	N	T	Probable polymorphism
MUTYH	c.1099C>G	p.Pro367Ala	Exonic	Non-Synonymous	rs876660262	Uncertain significance​	0.000008	C0								D	D	D	T	D	M	B	D	T	Probably pathogenic
PMS2	c.2186_2187del	Leu729Glnfs*6	Exonic	Frameshift_deletion	rs587779335	Uncertain significance​	0.0018									.	.	.	.	D	.	.	.	.	NA
PMS2	c.2149G>A	p.Val717Met	Exonic	Non-Synonymous	rs201671325	Conflicting interpretations of pathogenicity​	0.00020	C0								T	N	D	D	D	M	D	N	D	Probable polymorphism
PMS2	c.1004A>T	p.Asn335Ile	Exonic	Non-Synonymous	rs200513014	Uncertain significance​	0.00025	C65						33		D	D	D	D	D	H	D	D	D	Pathogenic
PMS2	c.475G>A	p.Val159Met	Exonic	Non-Synonymous	rs142416537	Uncertain significance​	0.000135	C0								T	D	D	D	D	M	D	N	D	Probable polymorphism
RAD50	c.980G>A	p.Arg327His	Exonic	Non-Synonymous	rs28903091	Conflicting interpretations of pathogenicity​	0.00300	C25								T	D	T	T	D	M	D	N	T	Probable polymorphism
RAD50	c.3036+5G>A	-	splicing	-	rs181016343	Conflicting interpretations of pathogenicity​	0.00040		7		Class 4 : Likely splicing effectLikely loss of function for authentic Splice Site. Exon Skipping	Broken WT Donor Site : Alteration of the WT Donor site, most probably affecting splicing	No splicing effect			.	.	.	.	.	.	.	.	.	NA
RBBP8	c.1367A>G	p.His456Arg	Exonic	Non-Synonymous	rs139743319	Conflicting interpretations of pathogenicity​	0.00040	C0								T	D	T	T	N	M	B	N	D	Polymorphism
WRN	c.3422C>T	p.Ser1141Leu	Exonic	Non-Synonymous	rs139323683	Conflicting interpretations of pathogenicity​	0.000859	C0								T	N	T	T	N	L	B	N	T	Polymorphism
XPA	c.-88C>A	-	5'UTR	-	rs371959589	Uncertain significance​	0.000263		4	.						.	.	.	.	.	.	.	.	.	NA
XPC	c.-55G>A	-	5'UTR	-	rs142935792	Uncertain significance​	9.235e-05		4	0.047						.	.	.	.	.	.	.	.	.	NA

## Sheet: Table S3
Table S3. Variant reclassification based on in silico predictions and segregation with disease
Variant	Gene	Condition(s)	ACMG Classification suggested	Criteria supporting of pathogenicity	ClinVar submission ID	ClinVar Accession Number
NM_000051.4(ATM):c.6115G>A (p.Glu2039Lys)	ATM	Familial cancer of breast	Pathogenic	PP1 "Very Strong" : Cosegregation with disease in multiple affected family members ; PP3 " Strong" : Multiple lines of computational evidence support a deleterious effect on the gene or gene product based on in silico predictions & Molecular Dynamics Results; PP4 "Supporting" : Patient's phenotype or family history is highly specific for a disease with a single genetic etiology ; PM2 "Moderate" :…	SUB13085050	VCV000219787
NM_000057.4(BLM):c.3254dup	BLM	Familial cancer of breast|Endometrial carcinoma|Colorectal cancer	Pathogenic	PVS1 "Very Strong" Null variant (frame-shift) in gene where loss of function is a known mechanism of disease; PM2 "Moderate" Variant absent in gnomAD population databases ; PP4 "Very Strong" : Patient's phenotype is highly specific for a disease with a single genetic etiology.	SUB13085050	VCV002499621
NM_007194.4(CHEK2):c.592+3A>T	CHEK2	Malignant tumor of prostate|Familial cancer of breast	Pathogenic	PP1 " Strong" : Cosegregation with disease in multiple affected family members ; PP3 " Very Strong" Computational prediction tools support a deleterious effect on the gene; PM2 "Moderate" Extremely low frequency in gnomAD population databases ; PS3 "Strong" : Well-established functional studies show damaging effect on the gene or gene product.	SUB13085050	VCV000142956
NM_007194.4(CHEK2):c.364_369del	CHEK2	Familial cancer of breast	Likely pathogenic	PM2 "Moderate" Variant absent in gnomAD population databases ; PP4 "Very Strong" : Patient's phenotype is highly specific for a disease with a single genetic etiology ; PM4 "Moderate" Protein length changes resulting from in-frame deletion in a non-repeat region.	SUB13085050	VCV002499622
